# Supplementary material for: Contact Heterogeneity, Rather Than Transmission Efficiency, Limits the Emergence and Spread of Canine Influenza Virus
Source: PLoS Pathog. 2014 Oct 23;10(10):e1004455. doi: 10.1371/journal.ppat.1004455 (PMC4207809; doi:10.1371/journal.ppat.1004455)
Supplement: Data S1 — State-of-origin of the animal shelters. (XLSX) [file ppat.1004455.s001.xlsx]

## Sheet: Sheet1
Shelter number	State
1	CA
2	TX
3	NY
4	PA
5	NY
6	CA
7	CA
8	CA
9	VA
10	CA
11	NY
12	CA
13	NY
